# Supplementary material for: Psychological distress and uterine fibroids: a bidirectional two-sample mendelian randomization study
Source: BMC Womens Health. 2024 Jun 18;24:351. doi: 10.1186/s12905-024-03196-8 (PMC11184690; doi:10.1186/s12905-024-03196-8)
Supplement: Supplementary file 5 — Supplementary Material 5 [file 12905_2024_3196_MOESM5_ESM.xlsx]

## Sheet: depressive symptoms-UFs
Supplementary Table S1.Data for 19 SNPs as IVs in depressive symptoms and UFs
SNP	chr	pos	Effect allele	Other allele	Beta of exposure	SE of exposure	P of exposure	Beta of outcome	SE of outcome	P of outcome	R2	F statistics
rs11587416	1	166509723	T	C	-0.026	0.006	3.46e-06	-0.0296	0.0117	0.0115499	0.000116286	18.7775
rs11636582	15	86599160	T	G	-0.042	0.009	6.98e-07	0.002	0.0238	0.9313	0.000134862	21.7775
rs139560451	17	50446819	T	C	-0.059	0.013	2.88e-06	-0.0373	0.0367	0.3102	0.000127555	20.5974
rs148701159	11	40148558	G	A	-0.035	0.008	3.74e-06	-0.0254	0.0199	0.2023	0.000118533	19.1404
rs1690818	11	99496554	T	C	-0.019	0.004	4.05e-07	-0.0112	0.0088	0.2032	0.000139721	22.5622
rs1877075	4	140925870	A	G	-0.022	0.005	2e-06	-0.0109	0.0093	0.2425	0.000119891	19.3598
rs1961982	12	103612733	A	G	-0.022	0.005	2.25e-06	-0.0045	0.0092	0.6229	0.000119891	19.3598
rs3783005	13	99111337	T	A	-0.021	0.004	1.33e-06	-0.0028	0.0101	0.781801	0.000170679	27.5622
rs4810896	20	47535298	C	A	0.017	0.003	9e-07	-0.0066	0.0088	0.4524	0.00019884	32.1107
rs59659806	15	38919964	C	T	0.022	0.004	6.01e-07	0.0025	0.0107	0.8146	0.000187318	30.2496
rs6458013	6	37687281	T	C	0.023	0.005	1.02e-06	0.0185	0.0123	0.1333	0.000131037	21.1597
rs652714	18	53321026	A	G	-0.023	0.005	8.95e-07	-0.0361	0.0158	0.0219301	0.000131037	21.1597
rs6992714	8	64628120	C	T	-0.02	0.004	9.32e-08	-0.0092	0.0125	0.4625	0.000154813	24.9997
rs7074335	10	106700394	C	T	-0.035	0.007	4.57e-07	0.008	0.0174	0.644899	0.000154813	24.9997
rs72939513	1	83136096	A	G	-0.044	0.009	3.14e-06	-0.0218	0.0241	0.3673	0.00014801	23.9009
rs77508728	2	33129493	T	C	0.055	0.012	4.91e-06	-0.0153	0.0336	0.6489	0.000130089	21.0067
rs782212	1	72945666	T	C	-0.018	0.004	1.23e-06	-0.0007	0.0107	0.9464	0.000125402	20.2497
rs853679	6	28296863	A	C	-0.023	0.005	6.62e-07	-0.0456	0.0124	0.000247201	0.000131037	21.1597
rs9427622	1	196355524	C	T	0.021	0.004	4.75e-07	0.0088	0.0087	0.3125	0.000170679	27.5622

## Sheet: MDD-UFs
Supplementary Table S2.Data for 45 SNPs as IVs in MDD and UFs
SNP	chr	pos	Effect allele	Other allele	Beta of exposure	SE of exposure	P of exposure	Beta of outcome	SE of outcome	P of outcome	R2	F statistics
rs1021363	10	106610839	G	A	-0.03	0.0045	2.29e-11	-0.0013	0.0095	0.8939	0.000412986	44.4443
rs10235664	7	2086814	C	T	-0.027	0.0049	4.68e-08	-0.0134	0.0096	0.1614	0.000275477	30.3622
rs10913112	1	175913828	T	C	-0.0262	0.0045	4.53e-09	-0.0117	0.0087	0.1799	0.000322786	33.8981
rs12919291	16	13800430	C	G	0.0327	0.0055	3.09e-09	-0.0039	0.0133	0.768	0.000327001	35.3483
rs12967143	18	53099012	C	G	-0.0345	0.0047	2.53e-13	-0.0278	0.0091	0.00226798	0.000498759	53.8816
rs13037326	20	44692598	T	C	0.031	0.0049	2.4e-10	-0.0032	0.0094	0.730099	0.000369516	40.0248
rs1367635	18	50861409	C	T	0.0253	0.0043	4.35e-09	-0.0147	0.0097	0.1305	0.000319765	34.618
rs150186873	6	27182377	C	A	0.0704	0.012	4.51e-09	0.0415	0.0329	0.2072	0.000313534	34.4176
rs150346963	7	117625599	T	C	0.0283	0.0044	1.16e-10	0.0067	0.0152	0.6585	0.000387984	41.3681
rs17641524	1	197704717	T	C	-0.03	0.0053	1.5e-08	0.0045	0.0124	0.7185	0.000298724	32.0397
rs1950829	14	42097937	G	A	-0.0297	0.0043	4.74e-12	-0.0105	0.0107	0.327	0.000440517	47.7061
rs198457	11	61471678	T	C	-0.0315	0.0056	1.9e-08	0.01	0.0155	0.5212	0.000303688	31.6405
rs2111592	2	208049581	A	G	0.0263	0.0046	1.35e-08	-0.0164	0.0102	0.1084	0.000298037	32.6884
rs2214123	6	67000001	G	A	-0.0261	0.0045	8.56e-09	-0.0009	0.0096	0.9268	0.000311324	33.6399
rs2232423	6	28366151	G	A	-0.062	0.007	1.14e-18	-0.0384	0.0197	0.0508897	0.000726121	78.4487
rs2418449	9	119731359	C	T	-0.0281	0.0048	4.25e-09	-0.0027	0.0092	0.767201	0.000319064	34.2711
rs247910	5	87630769	G	A	0.0237	0.0043	4.71e-08	0.0015	0.0086	0.8656	0.000278768	30.3779
rs2522831	7	82448100	C	T	0.024	0.0043	2.11e-08	0.0022	0.0097	0.8212	0.000287215	31.1518
rs28541419	15	88945878	G	C	-0.0292	0.0052	1.76e-08	-0.0094	0.0126	0.454099	0.000302741	31.5324
rs30266	5	103972357	A	G	0.0366	0.0046	1.43e-15	-0.0162	0.0107	0.1303	0.000589689	63.306
rs354155	1	49675276	C	G	-0.0449	0.0075	1.75e-09	0.0052	0.0112	0.6414	0.000337805	35.84
rs3807865	7	12250402	A	G	0.031	0.0044	1.09e-12	0.011	0.0087	0.2047	0.000465104	49.6382
rs4141983	1	18122009	C	T	-0.0264	0.0046	9.69e-09	-0.0081	0.009	0.3681	0.000306278	32.9375
rs4497414	11	88756779	C	T	0.0291	0.0044	2.93e-11	0.0071	0.0087	0.4095	0.000417308	43.74
rs4730387	7	109100414	A	T	0.0238	0.0043	4.12e-08	-0.0063	0.0088	0.4763	0.000281903	30.6348
rs4799949	18	35155910	T	C	-0.0292	0.0046	1.4e-10	-0.0092	0.0093	0.3241	0.000377961	40.2947
rs4936276	11	113365141	C	G	0.0278	0.0044	3.57e-10	-0.0204	0.0116	0.0788606	0.000363414	39.9193
rs508502	13	80921519	T	C	-0.0264	0.0048	3.56e-08	-0.001	0.0089	0.9066	0.000292276	30.2499
rs59082935	7	38724868	T	C	0.0363	0.0066	3.07e-08	-0.0059	0.0109	0.5871	0.000306206	30.2499
rs59283172	9	25232978	A	G	-0.039	0.007	2.41e-08	-0.0219	0.0203	0.2794	0.000293293	31.0407
rs61914045	12	52352301	A	G	0.0309	0.0054	7.96e-09	-0.011	0.0099	0.2655	0.000309413	32.7437
rs62535714	9	37182655	A	G	0.0339	0.0058	4.69e-09	0.0039	0.0118	0.7437	0.000314968	34.1619
rs66511648	3	117515519	C	T	0.0297	0.0048	6.03e-10	0.0115	0.0123	0.351	0.000358735	38.285
rs7152906	14	75125540	C	T	0.0258	0.0043	1.87e-09	0.0056	0.0085	0.5111	0.000332309	35.9999
rs7241572	18	77580712	A	G	0.0323	0.0054	2.43e-09	0.033	0.0112	0.00310099	0.000339691	35.778
rs72948506	2	212618440	A	G	0.0265	0.0047	1.71e-08	0.0134	0.0156	0.3902	0.000293532	31.7903
rs7538938	1	67132262	C	T	0.0251	0.0043	7.29e-09	-0.0162	0.0109	0.1383	0.000310484	34.0729
rs754287	14	103997525	A	T	-0.0289	0.0045	1.31e-10	-0.0066	0.0087	0.449	0.00038779	41.2448
rs76954012	3	115977242	A	T	0.0412	0.0074	2.41e-08	0.0021	0.0193	0.9115	0.000286638	30.9977
rs7725715	5	164487555	A	G	0.029	0.0043	1.61e-11	0.0251	0.0092	0.00639396	0.000418521	45.4839
rs843812	3	61255413	A	G	0.0248	0.0044	1.41e-08	-0.0061	0.0099	0.5377	0.000297929	31.7685
rs9364755	6	165117329	G	A	0.0283	0.0051	3.49e-08	0.0128	0.0093	0.1672	0.000280365	30.7915
rs9529218	13	31790053	T	C	-0.034	0.0054	2.23e-10	0.0021	0.0123	0.8611	0.000374198	39.6432
rs9536381	13	53860655	T	C	0.0255	0.0046	2.62e-08	0.0165	0.0097	0.0891292	0.000285706	30.73
rs9831648	3	49214303	T	G	-0.0292	0.0052	1.59e-08	-0.0097	0.0141	0.4923	0.000298388	31.5324

## Sheet: anxiety or panic attacks-UFs
Supplementary Table S3.Data for 12 SNPs as IVs in anxiety or panic attacks and UFs
SNP	chr	pos	Effect allele	Other allele	Beta of exposure	SE of exposure	P of exposure	Beta of outcome	SE of outcome	P of outcome	R2	F statistics
rs17790824	8	25281329	G	A	0.00266818	0.000577778	3.87606e-06	0.0036	0.0228	0.876	6.32479e-05	21.3258
rs2831780	21	29783039	T	C	0.00141638	0.000301477	2.62639e-06	0.0028	0.009	0.758099	6.54618e-05	22.0724
rs2896248	5	17182176	T	C	0.00472608	0.000974017	1.22183e-06	-0.0032	0.0163	0.8428	6.98239e-05	23.5433
rs4517635	13	25035155	A	G	0.00208623	0.000358403	5.85855e-09	-0.0121	0.0101	0.2317	0.000100485	33.8827
rs4910383	11	11565003	T	C	0.00355943	0.000755538	2.46456e-06	-0.0141	0.0268	0.5978	6.58241e-05	22.1945
rs4945276	11	78164984	G	T	-0.00144031	0.000299594	1.52869e-06	-0.004	0.011	0.715599	6.85459e-05	23.1123
rs6782224	3	71270286	T	C	0.00383741	0.000780772	8.88689e-07	-0.0101	0.0323	0.753701	7.16411e-05	24.156
rs6892146	5	74971990	G	C	0.00181718	0.000397167	4.75565e-06	0.0181	0.01	0.07172	6.20852e-05	20.9337
rs74514677	9	5220822	A	C	0.00285195	0.000613212	3.30712e-06	0.0282	0.0195	0.1476	6.41505e-05	21.6302
rs75391409	4	150703685	T	C	0.00597182	0.00127011	2.57959e-06	-0.035	0.0673	0.6028	6.55643e-05	22.1069
rs7735764	5	90901781	C	T	0.00155812	0.000287502	5.97971e-08	-0.0057	0.0088	0.517001	8.71059e-05	29.3709
rs9509122	13	20841471	C	T	0.00134708	0.00029204	3.97704e-06	-0.0029	0.0087	0.735301	6.31015e-05	21.2765

## Sheet: mood swings-UFs
Supplementary Table S4.Data for 49 SNPs as IVs in mood swings and UFs
SNP	chr	pos	Effect allele	Other allele	Beta of exposure	SE of exposure	P of exposure	Beta of outcome	SE of outcome	P of outcome	R2	F statistics
rs10210512	2	199489760	G	T	0.00640893	0.00105646	1.3e-09	-0.0131	0.0085	0.1253	2e-05	36.8015
rs1050863	16	87440895	A	G	-0.00760029	0.00105494	5.8e-13	0.0066	0.0109	0.5467	2.84e-05	51.9045
rs10983775	9	120521100	T	C	-0.00688656	0.00104851	5.1e-11	-0.0085	0.0097	0.3812	2.36e-05	43.138
rs11039154	11	47278502	T	C	0.0086801	0.00116381	8.8e-14	0.0033	0.0128	0.793699	3.02e-05	55.627
rs11168048	5	147842353	C	T	-0.00612545	0.00105442	6.3e-09	-0.0065	0.0086	0.4526	1.83e-05	33.7481
rs11184994	1	107383738	T	C	0.00644518	0.00113008	1.2e-08	0.0192	0.0098	0.0489598	1.76e-05	32.5276
rs11599236	10	106454672	C	T	-0.00630634	0.0010685	3.6e-09	0.007	0.0086	0.4134	1.93e-05	34.8342
rs11665070	18	35152563	A	G	-0.00844116	0.00110833	2.6e-14	-0.0092	0.0093	0.3275	3.16e-05	58.0051
rs11720128	3	134733904	T	C	-0.00596245	0.00108163	3.5e-08	-0.0146	0.011	0.1833	1.76e-05	30.3873
rs11728841	4	139096299	C	A	0.00584645	0.00105337	2.9e-08	0.0151	0.0085	0.0771792	1.69e-05	30.8051
rs12963231	18	52767977	A	C	0.00810215	0.00111397	3.5e-13	0.0043	0.0092	0.6425	2.9e-05	52.8997
rs13085679	3	49869631	A	G	0.00687323	0.00104184	4.2e-11	0.0002	0.0092	0.9821	2.36e-05	43.5231
rs13434208	3	117007664	G	A	-0.00604683	0.00104651	7.6e-09	0.0123	0.0098	0.2102	1.82e-05	33.3863
rs1439252	2	212737144	A	G	-0.00658394	0.00108496	1.3e-09	-0.0002	0.0089	0.9832	2.03e-05	36.8251
rs1688000	19	35619166	G	A	-0.00633205	0.00107893	4.4e-09	0.0083	0.0091	0.358	1.88e-05	34.4431
rs1724411	17	43669931	C	T	0.0116971	0.00124084	4.2e-21	0.0112	0.0178	0.5294	4.84e-05	88.8638
rs17411061	18	50795113	T	C	0.00699253	0.0010595	4.1e-11	-0.011	0.0108	0.3096	2.38e-05	43.5579
rs1962104	8	141635329	C	T	0.00729384	0.00105838	5.5e-12	0.0027	0.0087	0.758	2.62e-05	47.493
rs2000228	1	72723863	C	T	0.00713379	0.00112266	2.1e-10	0.0077	0.0098	0.4311	2.19e-05	40.3779
rs2016851	14	71697878	C	T	0.00629884	0.00115173	4.5e-08	0.0084	0.0091	0.3545	1.66e-05	29.9102
rs2483509	7	133341162	A	G	0.00642955	0.00104751	8.4e-10	0.012	0.0086	0.1623	2.05e-05	37.6743
rs2503775	6	98521600	G	A	-0.00903306	0.00155578	6.4e-09	-0.0045	0.0119	0.705801	1.84e-05	33.7111
rs28517342	6	64763297	G	T	-0.00657481	0.0011922	3.5e-08	-0.0051	0.01	0.6095	1.65e-05	30.4136
rs28655666	12	122186317	A	G	-0.00699073	0.00104619	2.4e-11	0.0035	0.0085	0.6799	2.42e-05	44.6503
rs297343	11	16354653	G	T	-0.00728288	0.00108773	2.1e-11	-0.0119	0.0092	0.1977	2.45e-05	44.8295
rs3012850	13	58713360	G	C	0.00929455	0.00124061	6.8e-14	-0.0059	0.0108	0.5814	3.14e-05	56.1289
rs35789697	2	144248718	A	G	-0.00671986	0.00108049	5e-10	0.0134	0.0113	0.2383	2.1e-05	38.6793
rs35856211	16	74138900	A	G	-0.00655792	0.00105113	4.4e-10	-0.0007	0.0087	0.9337	2.14e-05	38.9242
rs4243048	15	78010060	A	G	-0.00639065	0.00106913	2.3e-09	0.0128	0.0153	0.4003	2.02e-05	35.7297
rs4836789	9	122663466	C	T	0.0071769	0.00106327	1.5e-11	0.0071	0.0091	0.4326	2.48e-05	45.5603
rs4899532	14	75174132	G	A	0.00781697	0.00119642	6.4e-11	0.0107	0.0126	0.3966	2.32e-05	42.6884
rs55774086	16	5844481	G	C	0.00769201	0.00121579	2.5e-10	-0.0045	0.0094	0.629901	2.18e-05	40.0279
rs56116032	9	11453149	G	A	-0.0092383	0.0012615	2.4e-13	-0.0159	0.0137	0.2469	2.92e-05	53.6302
rs600011	3	107295392	C	A	0.00697282	0.00113624	8.4e-10	0.0063	0.0119	0.5991	2.05e-05	37.6597
rs6103271	20	42015848	G	A	-0.00905928	0.00138265	5.7e-11	-0.0153	0.0129	0.2352	2.37e-05	42.9302
rs61937595	12	57682956	T	C	0.0101115	0.00181986	2.8e-08	0.0272	0.0172	0.113	1.74e-05	30.8713
rs6460902	7	12255511	A	G	0.00647778	0.00105449	8.1e-10	0.0133	0.0087	0.1266	2.04e-05	37.737
rs67447472	6	143062216	T	G	0.0110477	0.00175127	2.8e-10	0.0087	0.0128	0.4972	2.19e-05	39.7958
rs67970900	4	147748826	T	G	-0.00668234	0.0011286	3.2e-09	-0.001	0.0088	0.9114	1.91e-05	35.0572
rs6895295	5	107757238	T	C	0.00707138	0.00127022	2.6e-08	0.0051	0.0126	0.6891	1.69e-05	30.9921
rs7047280	9	23297808	T	C	-0.00616673	0.0010682	7.8e-09	-0.0107	0.0088	0.2248	1.82e-05	33.3277
rs7202252	16	24741686	C	T	0.00732897	0.00117803	4.9e-10	0.0053	0.0112	0.6364	2.11e-05	38.7055
rs72660658	4	105443124	T	C	-0.00682841	0.00117864	6.9e-09	-0.0101	0.0093	0.2808	1.83e-05	33.5642
rs7536987	1	174337116	G	A	-0.00653643	0.00116375	1.9e-08	-0.0141	0.0107	0.1848	1.71e-05	31.5473
rs77087420	4	123122856	G	A	-0.0127142	0.0022938	3e-08	0.0013	0.0244	0.959	1.67e-05	30.7232
rs771998	12	52358195	C	T	0.00637735	0.00116864	4.8e-08	-0.0063	0.0092	0.494899	1.63e-05	29.7796
rs7954112	12	16316338	A	G	0.00588498	0.00106306	3.1e-08	-0.0104	0.0092	0.2576	1.69e-05	30.646
rs931235	3	65155560	C	A	-0.00610609	0.00106348	9.4e-09	0.0077	0.0097	0.426	1.8e-05	32.9661
rs999483	9	135301389	G	T	0.00696129	0.00120401	7.4e-09	0.0008	0.0099	0.9352	1.81e-05	33.4287
