# Supplementary material for: Psychological distress and uterine fibroids: a bidirectional two-sample mendelian randomization study
Source: BMC Womens Health. 2024 Jun 18;24:351. doi: 10.1186/s12905-024-03196-8 (PMC11184690; doi:10.1186/s12905-024-03196-8)
Supplement: Supplementary file 6 — Supplementary Material 6 [file 12905_2024_3196_MOESM6_ESM.xlsx]

## Sheet: UFs-depressive symptoms
Supplementary Table S5.Data for 34 SNPs as IVs in UFs and depressive symptoms
SNP	chr	pos	Effect allele	Other allele	Beta of exposure	SE of exposure	P of exposure	Beta of outcome	SE of outcome	P of outcome	R2	F statistics
rs10069690	5	1279790	T	C	0.1226	0.01	1.79e-34	-0.002	0.005	0.633299	0.000580633	150.306
rs1045405	11	252733	C	T	0.0759	0.0127	2.07e-09	-0.006	0.012	0.645601	0.000138035	35.7168
rs10815717	9	801571	A	G	0.0776	0.009	6.76e-18	0.001	0.004	0.772601	0.000287268	74.3421
rs10947616	6	36620499	G	C	-0.0695	0.0096	5.86e-13	-0.002	0.004	0.5695	0.000202541	52.4112
rs11008551	10	31913890	T	G	-0.0609	0.011	3.03e-08	-0.003	0.004	0.557799	0.00011846	30.6511
rs11786929	8	130479731	C	T	0.0544	0.009	1.53e-09	-0.006	0.004	0.1451	0.000141197	36.535
rs11887109	2	100045184	G	A	0.0593	0.0088	1.56e-11	0.004	0.004	0.2422	0.000175485	45.4089
rs12479436	2	11666339	G	T	0.0839	0.0087	8.06e-22	-0.001	0.004	0.8283	0.000359338	92.9998
rs12674731	8	30175381	C	A	0.0574	0.0095	1.49e-09	0.002	0.005	0.7465	0.000141088	36.5068
rs12902948	15	77849254	C	T	-0.0629	0.01	3.5e-10	0.005	0.005	0.3097	0.0001529	39.5638
rs1506869	8	25269102	A	C	-0.052	0.0091	1.02e-08	-0.003	0.004	0.4163	0.000126195	32.6528
rs16991615	20	5948227	A	G	0.1451	0.0265	4.3e-08	0.01	0.007	0.1394	0.000115869	29.9806
rs17631680	2	67090367	C	T	-0.1045	0.0179	5.14e-09	-0.004	0.006	0.4391	0.000131717	34.0819
rs2207548	11	32368744	A	C	0.1026	0.0103	1.38e-23	0.001	0.004	0.803	0.000383378	99.224
rs2270206	7	116913567	A	C	0.0577	0.0104	2.83e-08	0.006	0.005	0.2323	0.000118962	30.7809
rs2293607	3	169482335	C	T	-0.0845	0.0093	1.61e-19	-0.005	0.005	0.3191	0.000318994	82.5551
rs2413620	22	40668988	G	C	0.1028	0.0095	4.35e-27	0	0.004	0.9206	0.000452393	117.094
rs28508285	9	92254897	G	A	0.0735	0.0111	4.22e-11	0.002	0.008	0.8149	0.000169445	43.8455
rs34242502	17	12561985	A	G	0.069	0.0106	6.57e-11	-0.002	0.005	0.6891	0.000163753	42.3724
rs3804984	3	4716214	C	T	-0.0618	0.0092	1.89e-11	0.004	0.004	0.2795	0.000174381	45.123
rs3820282	1	22468215	T	C	0.1542	0.0102	4.06e-52	-0.003	0.006	0.5659	0.000882589	228.541
rs41308088	20	62293118	T	C	0.12	0.0197	1.15e-09	0.008	0.008	0.3129	0.000143397	37.1045
rs4858590	3	24260363	T	C	0.0553	0.0086	1.44e-10	0.009	0.004	0.0441296	0.000159793	41.3476
rs547904	3	8947601	G	A	0.0505	0.0092	4.86e-08	0.005	0.004	0.1808	0.000116447	30.1303
rs58415480	6	152562271	G	C	0.1999	0.0141	7.48e-46	0	0.006	0.998	0.000776289	200.994
rs62323681	4	54548347	G	A	0.1606	0.0231	3.43e-12	-0.01	0.007	0.1503	0.000186792	48.3352
rs6500282	16	50138100	C	A	0.0655	0.0093	1.96e-12	0	0.005	0.9398	0.000191693	49.6036
rs6903575	6	74503730	A	G	-0.0618	0.0085	4.5e-13	-0.005	0.004	0.1764	0.000204279	52.861
rs7043754	9	630424	A	G	-0.0542	0.0087	4.75e-10	0	0.004	0.9555	0.000149992	38.8112
rs7318389	13	40829568	C	T	0.0594	0.0105	1.57e-08	0	0.005	0.9176	0.000123684	32.003
rs77687125	2	242652848	T	C	0.065	0.0113	7.57e-09	0.005	0.004	0.2738	0.000127876	33.0877
rs7841047	8	71265978	A	G	0.0651	0.0102	1.96e-10	0.001	0.005	0.7828	0.000157422	40.7341
rs8105767	19	22215441	G	A	0.0496	0.0091	4.97e-08	-0.009	0.004	0.0375699	0.000114816	29.7083
rs9549260	13	41254104	A	C	0.0559	0.0092	1.53e-09	0.007	0.004	0.0829908	0.000142679	36.9185

## Sheet: UFs-MDD
Supplementary Table S6.Data for 37 SNPs as IVs in MDD and UFs
SNP	chr	pos	Effect allele	Other allele	Beta of exposure	SE of exposure	P of exposure	Beta of outcome	SE of outcome	P of outcome	R2	F statistics
rs10069690	5	1279790	T	C	0.1226	0.01	1.79e-34	0.007	0.005	0.1617	0.000580633	150.306
rs1045405	11	252733	C	T	0.0759	0.0127	2.07e-09	0.0017	0.012	0.8856	0.000138035	35.7168
rs10815717	9	801571	A	G	0.0776	0.009	6.76e-18	0.0003	0.0044	0.9419	0.000287268	74.3421
rs10947616	6	36620499	G	C	-0.0695	0.0096	5.86e-13	0.0035	0.0053	0.502	0.000202541	52.4112
rs11008551	10	31913890	T	G	-0.0609	0.011	3.03e-08	0.0096	0.0054	0.0725003	0.00011846	30.6511
rs117245733	13	40723944	A	G	0.3827	0.0379	6.12e-24	-0.0346	0.0183	0.0576899	0.00039395	101.961
rs11786929	8	130479731	C	T	0.0544	0.009	1.53e-09	-0.0011	0.0046	0.8128	0.000141197	36.535
rs11887109	2	100045184	G	A	0.0593	0.0088	1.56e-11	0.0119	0.0043	0.00579202	0.000175485	45.4089
rs12479436	2	11666339	G	T	0.0839	0.0087	8.06e-22	-0.0089	0.0044	0.0423497	0.000359338	92.9998
rs12674731	8	30175381	C	A	0.0574	0.0095	1.49e-09	-0.0033	0.0051	0.517101	0.000141088	36.5068
rs12902948	15	77849254	C	T	-0.0629	0.01	3.5e-10	-0.0016	0.0046	0.7356	0.0001529	39.5638
rs149934734	11	108315606	T	C	0.3506	0.0418	4.77e-17	0.015	0.0139	0.2779	0.000271848	70.3506
rs1506869	8	25269102	A	C	-0.052	0.0091	1.02e-08	-0.0027	0.0049	0.582	0.000126195	32.6528
rs16991615	20	5948227	A	G	0.1451	0.0265	4.3e-08	-0.0063	0.0087	0.4673	0.000115869	29.9806
rs17033114	12	103123339	C	T	-0.1322	0.0145	7.35e-20	0.0001	0.0097	0.9919	0.000321189	83.1234
rs17116149	10	105688050	A	G	0.2688	0.0197	1.83e-42	-0.0066	0.0194	0.735401	0.000719096	186.176
rs17631680	2	67090367	C	T	-0.1045	0.0179	5.14e-09	0.0062	0.0073	0.3925	0.000131717	34.0819
rs2131371	12	46796522	C	A	0.075	0.0101	1.2e-13	-0.0102	0.0047	0.0289701	0.000213089	55.1412
rs2207548	11	32368744	A	C	0.1026	0.0103	1.38e-23	-0.002	0.0044	0.6432	0.000383378	99.224
rs2270206	7	116913567	A	C	0.0577	0.0104	2.83e-08	-0.0033	0.006	0.5805	0.000118962	30.7809
rs2413620	22	40668988	G	C	0.1028	0.0095	4.35e-27	0.0078	0.0052	0.1389	0.000452393	117.094
rs28508285	9	92254897	G	A	0.0735	0.0111	4.22e-11	0.0046	0.0076	0.5469	0.000169445	43.8455
rs3804984	3	4716214	C	T	-0.0618	0.0092	1.89e-11	0.0056	0.0046	0.2235	0.000174381	45.123
rs3820282	1	22468215	T	C	0.1542	0.0102	4.06e-52	0.004	0.0059	0.501	0.000882589	228.541
rs41308088	20	62293118	T	C	0.12	0.0197	1.15e-09	0.0014	0.0081	0.8641	0.000143397	37.1045
rs4858590	3	24260363	T	C	0.0553	0.0086	1.44e-10	-0.0046	0.0043	0.2919	0.000159793	41.3476
rs547904	3	8947601	G	A	0.0505	0.0092	4.86e-08	0.0017	0.0048	0.7173	0.000116447	30.1303
rs58415480	6	152562271	G	C	0.1999	0.0141	7.48e-46	0.0064	0.006	0.2836	0.000776289	200.994
rs62323681	4	54548347	G	A	0.1606	0.0231	3.43e-12	0.0033	0.0086	0.704601	0.000186792	48.3352
rs6500282	16	50138100	C	A	0.0655	0.0093	1.96e-12	-0.0017	0.0048	0.7258	0.000191693	49.6036
rs6903575	6	74503730	A	G	-0.0618	0.0085	4.5e-13	0.0014	0.0043	0.744501	0.000204279	52.861
rs7043754	9	630424	A	G	-0.0542	0.0087	4.75e-10	0.0003	0.0043	0.9464	0.000149992	38.8112
rs7318389	13	40829568	C	T	0.0594	0.0105	1.57e-08	0.0005	0.0057	0.9299	0.000123684	32.003
rs73392700	11	224845	C	G	-0.2686	0.0175	4.59e-53	0.0085	0.0107	0.4285	0.000909733	235.577
rs77687125	2	242652848	T	C	0.065	0.0113	7.57e-09	0.0012	0.0045	0.7828	0.000127876	33.0877
rs8105767	19	22215441	G	A	0.0496	0.0091	4.97e-08	-0.0046	0.0047	0.3335	0.000114816	29.7083
rs9549260	13	41254104	A	C	0.0559	0.0092	1.53e-09	0.0018	0.0052	0.7338	0.000142679	36.9185

## Sheet: UFs-anxiety or panic attacks
Supplementary Table S7.Data for 37 SNPs as IVs in anxiety or panic attacks and UFs
SNP	chr	pos	Effect allele	Other allele	Beta of exposure	SE of exposure	P of exposure	Beta of outcome	SE of outcome	P of outcome	R2	F statistics
rs10069690	5	1279790	T	C	0.1226	0.01	1.79e-34	9.85121e-05	0.00032332	0.760603	0.000580633	150.306
rs1045405	11	252733	C	T	0.0759	0.0127	2.07e-09	-0.000258096	0.00079273	0.744742	0.000138035	35.7168
rs10815717	9	801571	A	G	0.0776	0.009	6.76e-18	0.000396724	0.000292439	0.174908	0.000287268	74.3421
rs10947616	6	36620499	G	C	-0.0695	0.0096	5.86e-13	-0.000170977	0.000343828	0.618995	0.000202541	52.4112
rs11008551	10	31913890	T	G	-0.0609	0.011	3.03e-08	0.00059305	0.000354191	0.0940568	0.00011846	30.6511
rs117245733	13	40723944	A	G	0.3827	0.0379	6.12e-24	2.33734e-05	0.00116305	0.983966	0.00039395	101.961
rs11786929	8	130479731	C	T	0.0544	0.009	1.53e-09	6.11049e-05	0.000301744	0.839521	0.000141197	36.535
rs11887109	2	100045184	G	A	0.0593	0.0088	1.56e-11	-8.70405e-05	0.00028504	0.76009	0.000175485	45.4089
rs12479436	2	11666339	G	T	0.0839	0.0087	8.06e-22	0.000192522	0.000287531	0.503132	0.000359338	92.9998
rs12674731	8	30175381	C	A	0.0574	0.0095	1.49e-09	-0.00038777	0.000337552	0.250651	0.000141088	36.5068
rs12902948	15	77849254	C	T	-0.0629	0.01	3.5e-10	5.32976e-05	0.000303025	0.860384	0.0001529	39.5638
rs149934734	11	108315606	T	C	0.3506	0.0418	4.77e-17	-0.00214299	0.000882867	0.0152121	0.000271848	70.3506
rs1506869	8	25269102	A	C	-0.052	0.0091	1.02e-08	-0.000755621	0.000323059	0.0193384	0.000126195	32.6528
rs16991615	20	5948227	A	G	0.1451	0.0265	4.3e-08	0.000107623	0.000573682	0.85119	0.000115869	29.9806
rs17033114	12	103123339	C	T	-0.1322	0.0145	7.35e-20	0.00177672	0.00128336	0.166229	0.000719096	186.176
rs17116149	10	105688050	A	G	0.2688	0.0197	1.83e-42	0.00103737	0.000475727	0.0292133	0.000131717	34.0819
rs17631680	2	67090367	C	T	-0.1045	0.0179	5.14e-09	-0.000147995	0.000288098	0.607463	0.000383378	99.224
rs2131371	12	46796522	C	A	0.075	0.0101	1.2e-13	-0.000285419	0.000398618	0.473979	0.000118962	30.7809
rs2207548	11	32368744	A	C	0.1026	0.0103	1.38e-23	0.00019351	0.00032915	0.556593	0.000318994	82.5551
rs2270206	7	116913567	A	C	0.0577	0.0104	2.83e-08	0.000292021	0.000345094	0.397438	0.000452393	117.094
rs2413620	22	40668988	G	C	0.1028	0.0095	4.35e-27	0.00024883	0.000504688	0.621987	0.000169445	43.8455
rs28508285	9	92254897	G	A	0.0735	0.0111	4.22e-11	7.2813e-05	0.000300834	0.808752	0.000174381	45.123
rs3804984	3	4716214	C	T	-0.0618	0.0092	1.89e-11	-2.92823e-06	0.000387893	0.993977	0.000882589	228.541
rs3820282	1	22468215	T	C	0.1542	0.0102	4.06e-52	-0.00125532	0.000524113	0.016615	0.000143397	37.1045
rs41308088	20	62293118	T	C	0.12	0.0197	1.15e-09	-6.44934e-05	0.000284513	0.820673	0.000159793	41.3476
rs4858590	3	24260363	T	C	0.0553	0.0086	1.44e-10	2.75063e-05	0.000318179	0.931109	0.000116447	30.1303
rs547904	3	8947601	G	A	0.0505	0.0092	4.86e-08	0.000461328	0.000394378	0.242097	0.000776289	200.994
rs58415480	6	152562271	G	C	0.1999	0.0141	7.48e-46	-0.000759291	0.000569943	0.182788	0.000186792	48.3352
rs62323681	4	54548347	G	A	0.1606	0.0231	3.43e-12	0.000674092	0.000313135	0.0313415	0.000191693	49.6036
rs6500282	16	50138100	C	A	0.0655	0.0093	1.96e-12	2.08866e-05	0.000283488	0.941267	0.000204279	52.861
rs6903575	6	74503730	A	G	-0.0618	0.0085	4.5e-13	0.000423281	0.000284344	0.136588	0.000149992	38.8112
rs7043754	9	630424	A	G	-0.0542	0.0087	4.75e-10	-0.000603427	0.000371306	0.104132	0.000123684	32.003
rs7318389	13	40829568	C	T	0.0594	0.0105	1.57e-08	-0.000484392	0.000691076	0.483351	0.000909733	235.577
rs73392700	11	224845	C	G	-0.2686	0.0175	4.59e-53	-0.00022544	0.000289334	0.435882	0.000127876	33.0877
rs77687125	2	242652848	T	C	0.065	0.0113	7.57e-09	0.000235913	0.000394892	0.550233	0.000157422	40.7341
rs8105767	19	22215441	G	A	0.0496	0.0091	4.97e-08	-3.48585e-06	0.000313036	0.991115	0.000114816	29.7083
rs9549260	13	41254104	A	C	0.0559	0.0092	1.53e-09	-1.99412e-06	0.00034464	0.995383	0.000142679	36.9185

## Sheet: UFs-mood swings
Supplementary Table S8.Data for 37 SNPs as IVs in mood swings and UFs
SNP	chr	pos	Effect allele	Other allele	Beta of exposure	SE of exposure	P of exposure	Beta of outcome	SE of outcome	P of outcome	R2	F statistics
rs10069690	5	1279790	T	C	0.1226	0.01	1.79e-34	-0.000804064	0.00118947	0.5	0.000580633	150.306
rs1045405	11	252733	C	T	0.0759	0.0127	2.07e-09	-0.00532671	0.00291579	0.0680002	0.000138035	35.7168
rs10815717	9	801571	A	G	0.0776	0.009	6.76e-18	-0.000219504	0.00107756	0.84	0.000287268	74.3421
rs10947616	6	36620499	G	C	-0.0695	0.0096	5.86e-13	0.00135071	0.00126739	0.29	0.000202541	52.4112
rs11008551	10	31913890	T	G	-0.0609	0.011	3.03e-08	-7.78e-05	0.00130368	0.95	0.00011846	30.6511
rs117245733	13	40723944	A	G	0.3827	0.0379	6.12e-24	-0.00163169	0.00429341	0.7	0.00039395	101.961
rs11786929	8	130479731	C	T	0.0544	0.009	1.53e-09	0.00143749	0.00110904	0.19	0.000141197	36.535
rs11887109	2	100045184	G	A	0.0593	0.0088	1.56e-11	0.00193152	0.00104998	0.0659994	0.000175485	45.4089
rs12479436	2	11666339	G	T	0.0839	0.0087	8.06e-22	-0.00071729	0.00105826	0.5	0.000359338	92.9998
rs12674731	8	30175381	C	A	0.0574	0.0095	1.49e-09	0.000132816	0.00123753	0.91	0.000141088	36.5068
rs12902948	15	77849254	C	T	-0.0629	0.01	3.5e-10	1.5e-05	0.00111871	0.99	0.0001529	39.5638
rs149934734	11	108315606	T	C	0.3506	0.0418	4.77e-17	-0.00387925	0.00329471	0.24	0.000271848	70.3506
rs1506869	8	25269102	A	C	-0.052	0.0091	1.02e-08	-0.00193876	0.00119236	0.1	0.000126195	32.6528
rs16991615	20	5948227	A	G	0.1451	0.0265	4.3e-08	-0.00158526	0.00211043	0.450001	0.000115869	29.9806
rs17033114	12	103123339	C	T	-0.1322	0.0145	7.35e-20	-0.00265961	0.00469523	0.57	0.000321189	83.1234
rs17116149	10	105688050	A	G	0.2688	0.0197	1.83e-42	0.00137235	0.00176179	0.44	0.000719096	186.176
rs17631680	2	67090367	C	T	-0.1045	0.0179	5.14e-09	0.00112265	0.00106199	0.29	0.000131717	34.0819
rs2131371	12	46796522	C	A	0.075	0.0101	1.2e-13	-0.000301526	0.00146797	0.84	0.000213089	55.1412
rs2207548	11	32368744	A	C	0.1026	0.0103	1.38e-23	-0.000330984	0.0012135	0.79	0.000383378	99.224
rs2270206	7	116913567	A	C	0.0577	0.0104	2.83e-08	0.00183178	0.00127575	0.15	0.000118962	30.7809
rs2413620	22	40668988	G	C	0.1028	0.0095	4.35e-27	0.00268083	0.00185418	0.15	0.000452393	117.094
rs28508285	9	92254897	G	A	0.0735	0.0111	4.22e-11	-0.00111537	0.00110723	0.31	0.000169445	43.8455
rs3804984	3	4716214	C	T	-0.0618	0.0092	1.89e-11	0.00137492	0.0014357	0.34	0.000174381	45.123
rs3820282	1	22468215	T	C	0.1542	0.0102	4.06e-52	-0.000172667	0.00192112	0.93	0.000882589	228.541
rs41308088	20	62293118	T	C	0.12	0.0197	1.15e-09	-0.000420044	0.00104763	0.69	0.000143397	37.1045
rs4858590	3	24260363	T	C	0.0553	0.0086	1.44e-10	-0.00133494	0.00117194	0.25	0.000159793	41.3476
rs547904	3	8947601	G	A	0.0505	0.0092	4.86e-08	0.000501726	0.00145661	0.73	0.000116447	30.1303
rs58415480	6	152562271	G	C	0.1999	0.0141	7.48e-46	-0.000809854	0.00209601	0.7	0.000776289	200.994
rs62323681	4	54548347	G	A	0.1606	0.0231	3.43e-12	0.00142778	0.00115146	0.21	0.000186792	48.3352
rs6500282	16	50138100	C	A	0.0655	0.0093	1.96e-12	0.000100745	0.00104418	0.92	0.000191693	49.6036
rs6903575	6	74503730	A	G	-0.0618	0.0085	4.5e-13	0.0009724	0.00104717	0.35	0.000204279	52.861
rs7043754	9	630424	A	G	-0.0542	0.0087	4.75e-10	-0.000772622	0.00136919	0.57	0.000149992	38.8112
rs7318389	13	40829568	C	T	0.0594	0.0105	1.57e-08	-0.000566336	0.00255851	0.82	0.000123684	32.003
rs73392700	11	224845	C	G	-0.2686	0.0175	4.59e-53	0.00132492	0.001066	0.21	0.000909733	235.577
rs77687125	2	242652848	T	C	0.065	0.0113	7.57e-09	-0.00183053	0.00144677	0.21	0.000127876	33.0877
rs8105767	19	22215441	G	A	0.0496	0.0091	4.97e-08	-0.000922092	0.00115324	0.42	0.000114816	29.7083
rs9549260	13	41254104	A	C	0.0559	0.0092	1.53e-09	0.000283493	0.00127133	0.82	0.000142679	36.9185
